# Supplementary material for: Employment Transitions and Mental Health in a Cohort of 45 Years and Older Australians
Source: Int J Environ Res Public Health. 2021 Aug 27;18(17):9030. doi: 10.3390/ijerph18179030 (PMC8430720; doi:10.3390/ijerph18179030)
Supplement: Supplementary file 1 [file ijerph-18-09030-s001.zip]

Archive with 1 entries (1 files):
- ijerph-1351698-supplementary.pdf
